# Supplementary material for: Genome-Wide Identification of Callose Synthase Family Genes and Their Expression Analysis in Floral Bud Development and Hormonal Responses in Prunus mume
Source: Plants (Basel). 2023 Dec 14;12(24):4159. doi: 10.3390/plants12244159 (PMC10748206; doi:10.3390/plants12244159)
Supplement: Supplementary file 1 [file plants-12-04159-s001.zip]

Archive with 1 entries (1 files):
- plants-2743198-supplementary.pdf
